# Supplementary material for: Household waste sorting practice, and factors associated with sorting practice in Bedelle town, Southwest Ethiopia
Source: PLOS Glob Public Health. 2023 Jan 17;3(1):e0001288. doi: 10.1371/journal.pgph.0001288 (PMC10021755; doi:10.1371/journal.pgph.0001288)
Supplement: S1 Data — (ZIP) [file pgph.0001288.s001.zip]

Archive with 1 entries (1 files):
- Waste Sorting Dataset.sav
